# Supplementary material for: Dynamic Evolution of NLR Genes in Dalbergioids
Source: Genes (Basel). 2023 Jan 31;14(2):377. doi: 10.3390/genes14020377 (PMC9956324; doi:10.3390/genes14020377)
Supplement: Supplementary file 1 [file genes-14-00377-s001.zip]

Archive with 5 entries (4 files):
- supplementary figure/
- supplementary figure/Figure S1.pdf
- supplementary figure/Figure S2.pdf
- supplementary figure/Figure S3.pdf
- Table S1.xlsx
