# Supplementary material for: Dynamic Evolution of NLR Genes in Dalbergioids
Source: Genes (Basel). 2023 Jan 31;14(2):377. doi: 10.3390/genes14020377 (PMC9956324; doi:10.3390/genes14020377)
Supplement: Supplementary file 1 [file genes-14-00377-s001.zip › Table S1.xlsx]

## Sheet: Sheet1
Serial No	Species	Version	Reference protein file	Web portal link	Genome file
1	Arachis hypogea	gnm2	https://peanutbase.org/data/v2/Arachis/hypogaea/annotations/Tifrunner.gnm2.ann1.4K0L/arahy.Tifrunner.gnm2.ann1.4K0L.protein_primary.faa.gz	https://peanutbase.org/data/v2/Arachis/hypogaea/genomes/Tifrunner.gnm2.J5K5/	https://peanutbase.org/data/v2/Arachis/hypogaea/genomes/Tifrunner.gnm2.J5K5/arahy.Tifrunner.gnm2.J5K5.genome_main.fna.gz
2	Arachis Ipaensis	gnm1	https://peanutbase.org/data/v2/Arachis/ipaensis/annotations/K30076.gnm1.ann1.J37m/araip.K30076.gnm1.ann1.J37m.protein.faa.gz	https://peanutbase.org/data/v2/Arachis/ipaensis/annotations/K30076.gnm1.ann1.J37m/	https://peanutbase.org/data/v2/Arachis/ipaensis/genomes/K30076.gnm1.bXJ8/araip.K30076.gnm1.bXJ8.genome_main.fna.gz
3	Arachis duranensis	gnm1	https://peanutbase.org/data/v2/Arachis/duranensis/annotations/V14167.gnm1.ann1.cxSM/aradu.V14167.gnm1.ann1.cxSM.protein.faa.gz	https://peanutbase.org/data/v2/Arachis/duranensis/annotations/V14167.gnm1.ann1.cxSM/	https://peanutbase.org/data/v2/Arachis/duranensis/genomes/V14167.gnm1.SWBf/aradu.V14167.gnm1.SWBf.genome_main.fna.gz
4	Arachis cardenasii	GCA_018493915.1 araca.K10017.gnm1.DQ4M	annotated using augustus	https://www.ncbi.nlm.nih.gov/genome/103026	https://ftp.ncbi.nlm.nih.gov/genomes/all/GCA/018/493/915/GCA_018493915.1_araca.K10017.gnm1.DQ4M/GCA_018493915.1_araca.K10017.gnm1.DQ4M_genomic.fna.gz
5	Arachis stenosperma	GCA_014773155.1 arast.V10309.gnm1	annotated using augustus	https://www.ncbi.nlm.nih.gov/genome/12798	https://ftp.ncbi.nlm.nih.gov/genomes/all/GCA/014/773/155/GCA_014773155.1_arast.V10309.gnm1.PFL2/GCA_014773155.1_arast.V10309.gnm1.PFL2_genomic.fna.gz
6	Arachis monticola	GCA_003063285.2 ASM306328v2	annotated using augustus	https://www.ncbi.nlm.nih.gov/genome/68994	https://ftp.ncbi.nlm.nih.gov/genomes/all/GCA/003/063/285/GCA_003063285.2_ASM306328v2/GCA_003063285.2_ASM306328v2_genomic.fna.gz
7	Aeschynomene eve	Version1 location in genomes	https://aeschynomenebase.fr/download	https://aeschynomenebase.fr/download	https://aeschynomenebase.fr/download
8	Dalbergia odorifera	Version 1	https://ftp.cngb.org/pub/gigadb/pub/10.5524/100001_101000/100760/Dod.pep.fa	https://ftp.cngb.org/pub/gigadb/pub/10.5524/100001_101000/100760/	https://ftp.cngb.org/pub/gigadb/pub/10.5524/100001_101000/100760/Dod.genome.chr.fa
9	Dalbergia sissoo	Version 1	https://db.cngb.org/search/sample/CNS0064412/	https://db.cngb.org/search/sample/CNS0064412/	https://db.cngb.org/search/sample/CNS0064412/
10	Dalbergia frutescens	TSA	GIHP01	https://www.ncbi.nlm.nih.gov/Traces/wgs/?page=1&view=tsa&search=Dalbergia	PRJNA593817
11	Dalbergia melanoxylon	TSA	GIHQ01	https://www.ncbi.nlm.nih.gov/Traces/wgs/?page=1&view=tsa&search=Dalbergia	PRJNA593817
12	Dalbergia miscolobium	TSA	GIHR01	https://www.ncbi.nlm.nih.gov/Traces/wgs/?page=1&view=tsa&search=Dalbergia	PRJNA593817
13	Dalbergia oliveri	TSA	GIHS01	https://www.ncbi.nlm.nih.gov/Traces/wgs/?page=1&view=tsa&search=Dalbergia	PRJNA593817
14	Dalbergia sissoo	TSA	GIHT01	https://www.ncbi.nlm.nih.gov/Traces/wgs/?page=1&view=tsa&search=Dalbergia	PRJNA593817
15	Dalbergia cochinchinensis	TSA	GIHU01	https://www.ncbi.nlm.nih.gov/Traces/wgs/?page=1&view=tsa&search=Dalbergia	PRJNA593817
